# Supplementary material for: High spatial variation in population size and symbiotic performance of Rhizobium leguminosarum bv. trifolii with white clover in New Zealand pasture soils
Source: PLoS One. 2018 Feb 28;13(2):e0192607. doi: 10.1371/journal.pone.0192607 (PMC5831034; doi:10.1371/journal.pone.0192607)
Supplement: S1 Table — (XLSX) [file pone.0192607.s001.xlsx]

## Sheet: S1 Table
S1 Table: Soil locations, type, physicochemical properties, for the 26 New Zealand-wide samples
Soil	Sampel name	Site name	NZ Soil Group	latitude	longitude	pH	Olsen Phosphorus	Potassium	Calcium	Magnesium	Sodium	Available Nitrogen	Anaerobically Mineralisable N	Anaerobically Mineralisable N/Total N Ratio	Aluminium (CaCl2 Extractable)	Total Carbon	Total Nitrogen	C/N Ratio	Phosphorus	Ammonium-N	Nitrate-N	Mineral N (sum)	CEC	Total Base Saturation
				WGS84 decimal	WGS84 decimal	pH Units	mg/L	me/100g	me/100g	me/100g	me/100g	kg/ha (15cm Depth)	µg/g	ratio	mg/kg	%	%	ratio	%	mg/kg	mg/kg	mg/kg	me/100g	%
1	NZ1	Waikuku	Recent	-43.344	172.658	5.7	35	0.7	11	2.67	0.2	215	189	3.4	0.8	5.4	0.55	9.8	1363	2	15	17	23	63
2	NZ2	Waipara	Pallic	-42.981	172.795	6	20	0.37	10.1	1.76	0.21	153	102	3	0.5	2.8	0.34	8.5	678	2	10	12	17	71
3	NZ3	Kaikoura	Pallic	-42.418	173.691	6.3	24	2.11	11.3	3.51	0.32	274	200	3.4	0.2	5.4	0.6	9	824	3	18	21	22	80
4	NZ4	Clarence	Pallic	-42.159	173.878	6.8	45	0.7	18.8	1.47	0.16	203	155	3.5	0.1	4	0.44	9	1055	2	11	13	22	95
5	NZ5	Seddon	Pallic	-41.762	174.179	5.7	11	0.69	5.9	3.76	0.47	156	119	3.3	0.9	4.5	0.36	12.7	621	3	3	6	18	59
6	NZ6	Awatere Valley	Pallic	-41.709	173.905	5.7	19	0.65	9.2	2.23	0.09	180	115	3.6	0.9	3.6	0.32	11.5	983	2	5	7	20	60
7	NZ7	Mahau Sound	Brown	-41.222	173.911	5.3	6	0.63	3.3	1.54	0.14	244	200	4.3	6.1	4.3	0.47	9.3	706	13	2	15	22	26
8	NZ8	Lower Takaka	Brown	-40.995	172.813	5.5	5	0.19	6.4	0.55	0.01	188	149	3	2.2	6.2	0.5	12.4	647	4	5	9	17	42
9	NZ9	Cape Foulwind	Gley	-41.743	171.701	5.4	34	0.2	4.4	0.61	0.15	155	114	4.2	4.4	3.1	0.27	11.6	597	4	5	9	13	41
10	NZ10	Rahu Saddle	Brown	-42.171	171.934	6.1	49	0.69	11.6	1.23	0.11	256	251	4	0.5	6.9	0.63	11	1502	3	8	11	22	61
11	NZ11	Kumara Junction	Podzol	-42.608	171.161	5.8	43	0.43	11.7	0.97	0.15	257	232	2.7	0.6	8.4	0.86	9.7	1027	7	23	30	23	58
12	NZ12	Whataroa	Recent	-43.277	170.375	5.5	25	0.24	10.1	1.02	0.07	90	90	1.7	1.4	5.4	0.54	10.1	1256	5	29	34	23	49
13	NZ13	Haast	Recent	-43.854	169.032	5.5	22	0.16	3.7	0.3	0.01	160	134	4.1	3	3.4	0.33	10.5	933	10	3	13	11	38
14	NZ14	Makarora	Recent	-44.246	169.222	5.2	6	0.24	3.4	1.06		225	205	5.2	2.6	3.6	0.39	9.1	983	4	0.5	4.5	14	35
15	NZ15	Arrowtown	Pallic	-44.947	168.855	5.5	10	0.34	7.2	1.01	0.01	190	167	5.4	2.3	3.4	0.31	11	680	3	0.5	3.5	19	45
16	NZ16	Fruitlands	Pallic	-45.338	169.298	5.9	38	0.35	9.2	1.77	0.19	156	112	3.3	0.6	3.7	0.34	10.9	1099	4	8	12	16	71
17	NZ17	Middlemarch	Pallic	-45.523	170.128	5.8	29	1.26	7.8	3.42	0.31	327	262	4.3	0.8	5.2	0.6	8.6	873	6	6	12	21	62
18	NZ18	Omarama	Recent	-44.515	169.805	5.8	21	0.7	6.8	0.69	0.01	171	123	3.1	1.4	4.4	0.4	11.1	553	23	2	25	17	47
19	NZ19	Southbridge	Gley	-43.794	172.248	6	15	1.02	8.5	3.1	0.26	60	51	1.1	0.8	5.4	0.48	11.3	900	6	4	10	22	59
20	NZ20	Morrinsville	Granular	-37.696	175.617	6	31	1.47	17.6	3.28	0.23	238	242	2.9	0.4	8.6	0.83	10.3	2450	0.5	53	53.5	34	66
21	NZ21	Galatea	Pumice	-38.458	176.75	5.9	69	0.5	11.1	1.52	0.06	182	152	3	0.5	4.5	0.5	9	1240	2	31	33	19	70
22	NZ22	Pouawa	Recent	-38.65	178.122	6.8	36	0.99	30	2.94	0.42	245	198	4.8	0.1	3.9	0.41	9.4	944	2	11	13	34	100
23	NZ23	Nuhaka	Pumice	-39.033	177.773	5.3	34	1.37	7	2.17	0.24	183	152	4.1	1.3	5.6	0.38	14.8	874	14	38	52	21	52
24	NZ24	Puketapu	Pallic	-39.48	176.778	5.3	23	1.16	8.3	2.5	0.27	197	154	4.8	1.4	3.4	0.32	10.5	741	9	28	37	23	54
25	NZ25	Tikokino	Allophanic	-39.8	176.422	5.3	55	0.54	5.8	1.26	0.12	159	126	2.1	4.6	6.7	0.6	11.1	1307	5	12	17	21	37
26	NZ26	Midhurst	Allophanic	-39.295	174.248	5.4	49	0.61	7.1	2.05	0.2	316	307	2.7	2.9	13	1.13	11.5	2910	4	51	55	27	37
