# Supplementary material for: High spatial variation in population size and symbiotic performance of Rhizobium leguminosarum bv. trifolii with white clover in New Zealand pasture soils
Source: PLoS One. 2018 Feb 28;13(2):e0192607. doi: 10.1371/journal.pone.0192607 (PMC5831034; doi:10.1371/journal.pone.0192607)
Supplement: S2 Table — (XLSX) [file pone.0192607.s002.xlsx]

## Sheet: S2 Table
S2 Table: Sample locations and soil physicochemical properties for the 20 soils collected from the hill country sheep and beef farm, Whangara.
Soil	Sample name	latitude	longitude	pH	Olsen Phosphorus	Potassium	Calcium	Magnesium	Sodium	Available Nitrogen	Anaerobically Mineralisable N	Anaerobically Mineralisable N/Total N Ratio	Aluminium (CaCl2 Extractable)	Total Carbon	Total Nitrogen	C/N Ratio	Phosphorus	Ammonium-N	Nitrate-N	Mineral N (sum)	CEC	Total Base Saturation
				pH Units	mg/L	me/100g	MAF units	MAF units	MAF units	kg/ha (15cm Depth)	µg/g	ratio	mg/kg	%	%	ratio	%	mg/kg	mg/kg	mg/kg	me/100g	%
1	WG1	S38 30.989	E178 15.331	5.5	15	0.87	10.3	4.72	0.29	249	190	4.7	1.9	5.3	0.4	13.2	688	2	2	4	25	66
2	WG2	S38 30.738	E178 15.042	5.7	33	0.94	13	2.88	0.26	282	294	3.7	1.1	8.9	0.8	11.1	1286	4	23	27	29	59
3	WG3	S38 30.913	E178 14.71	5.8	20	1.14	9.2	2.16	0.2	262	286	3.4	1	8.8	0.85	10.3	1087	2	20	22	25	52
4	WG4	S38 30.594	E178 14.866	5	37	1.38	6.2	1.35	0.25	274	266	3.9	11.9	7.8	0.68	11.4	1090	3	30	33	26	35
5	WG5	S38 31.191	E178 14.474	5.2	8	1.24	10.1	3.91	0.25	239	219	3.5	10	7	0.62	11.3	750	3	9	12	32	49
6	WG6	S38 31.070	E178 14.174	5.5	15	0.49	7.3	1.38	0.35	233	266	3.6	4.5	7.8	0.74	10.6	977	4	15	19	24	39
7	WG7	S38 31.257	E178 13.878	6	10	0.33	13.5	1.43	0.4	183	184	2.8	0.7	6.7	0.67	10	870	2	14	16	25	62
8	WG8	S38 32.739	E178 14.622	5.3	13	1.15	5.4	1.66	0.31	215	186	3.4	4.8	5	0.54	9.3	886	2	13	14	20	43
9	WG9	S38 32.891	E178 14.4	5.3	8	1.1	14.7	6.59	0.38	154	123	2.7	1.6	4.7	0.46	10.2	583	2	8	10	32	71
10	WG10	S38 33.891	E178 13.759	5.5	15	0.46	13	3.71	0.45	208	172	4.1	1.1	4.7	0.42	11.2	667	2	2	4	26	69
11	WG11	S38 33.529	E178 14.095	6	13	0.32	5.6	1.26	0.22	168	109	3.6	0.4	3.5	0.3	11.6	513	2	6	7	12	62
12	WG12	S38 34.244	E178 13.68	5.7	4	0.43	7.3	4.12	0.8	169	147	4.4	0.7	3.6	0.33	10.9	484	2	3	5	21	59
13	WG13	S38 33.912	E178 13.124	5.4	46	0.69	10.6	5.51	0.41	258	221	4.4	2.3	6	0.5	12	1198	2	9	11	28	62
14	WG14	S38 33.638	E178 13.182	5.5	48	0.48	10	3.17	0.53	232	207	4.9	1.5	4.7	0.42	11.2	1343	3	12	14	24	58
15	WG15	S38 33.133	E178 12.902	5.8	7	0.41	18.4	3.59	0.52	221	181	4	0.4	4.7	0.45	10.4	604	2	9	10	30	76
16	WG16	S38 32.617	E178 13.796	5.4	22	0.64	4.3	0.91	0.29	200	197	3.1	13.5	6.5	0.63	10.4	936	4	8	13	21	29
17	WG17	S38 31.747	E178 13.944	5.6	24	1.1	7.8	1.71	0.25	296	320	4.3	3	7.9	0.75	10.5	891	3	21	24	25	44
18	WG18	S38 32.924	E178 13.649	5.1	28	0.32	3.6	1.05	0.32	219	213	3.4	11.5	6.3	0.63	10	749	3	17	20	20	27
19	WG19	S38 33.030	E178 13.447	5.5	12	0.4	5.6	1.35	0.37	233	237	3.3	7.6	7.5	0.71	10.5	907	7	17	23	23	33
20	WG20	S38 33.095	E178 13.623	5.4	5	0.6	4.5	1.56	0.36	185	179	3.6	6.9	5.5	0.5	10.9	508	2	9	11	20	36
