# Supplementary material for: High spatial variation in population size and symbiotic performance of Rhizobium leguminosarum bv. trifolii with white clover in New Zealand pasture soils
Source: PLoS One. 2018 Feb 28;13(2):e0192607. doi: 10.1371/journal.pone.0192607 (PMC5831034; doi:10.1371/journal.pone.0192607)
Supplement: S3 Table — (XLSX) [file pone.0192607.s003.xlsx]

## Sheet: S3 Table
S3 Table: Soil physicochemical properties for the 50 soils collected from within a single field on a sheep and beef farm, Pouawa.
Soil	Sample name	pH	Olsen Phosphorus	Potassium	Calcium	Magnesium	Sodium	Available Nitrogen	Anaerobically Mineralisable N	Anaerobically Mineralisable N/Total N Ratio	Aluminium (CaCl2 Extractable)	Total Carbon	Total Nitrogen	C/N Ratio	Phosphorus	Ammonium-N	Nitrate-N	Mineral N (sum)	CEC	Total Base Saturation
		pH Units	mg/L	me/100g	me/100g	me/100g	me/100g	kg/ha (15cm Depth)	µg/g	ratio	mg/kg	%	%	ratio	%	mg/kg	mg/kg	mg/kg	me/100g	%
1	P1	5.5	33	0.35	5.7	1.06	0.3	153	140	3	6	5.1	0.47	10.8	698	2	4	6	19	39
2	P2	5.7	27	0.53	6.3	2.07	0.35	217	170	5.3	0.5	3.7	0.32	11.5	523	4	12	16	16	59
3	P3	6.2	7	0.64	4.6	1.93	0.41	130	97	5.1	< 0.2	2	0.19	10.8	216	3	2	5	11	71
4	P4	5.4	27	0.89	6.9	1.76	0.16	256	267	3.8	4.7	7.9	0.71	11.2	890	6	17	22	26	38
5	P5	5.5	19	0.75	6.3	1.22	0.19	193	182	3.2	4.9	5.5	0.56	9.8	674	5	8	13	21	40
6	P6	5.6	27	1.58	6.4	1.71	0.14	270	262	3.9	2.8	6.7	0.68	9.9	857	4	21	25	23	43
7	P7	5.4	16	1.39	6.2	1.49	0.23	234	222	3.6	4.3	5.7	0.61	9.3	739	6	28	35	23	41
8	P8	5.7	15	0.39	6.1	1.82	0.26	197	166	3.7	1.8	4.5	0.44	10.1	563	4	7	11	18	48
9	P9	5.6	16	0.41	6.4	1.46	0.27	184	153	3.7	2.2	4.1	0.42	9.9	659	6	10	16	17	49
10	P10	5.8	90	1.89	7.1	2.43	0.35	205	160	4.2	0.2	3.7	0.38	9.7	763	2	75	77	17	71
11	P11	5.7	53	1.88	8.2	2.16	0.14	227	233	4.4	1.6	5.4	0.54	10.2	828	11	8	19	24	51
12	P12	5.8	49	2	9.6	4.06	0.22	200	206	3.5	0.7	6.7	0.58	11.5	852	5	16	21	27	59
13	P13	5.7	27	0.51	5.3	1.79	0.31	151	146	2.9	3.9	5.4	0.51	10.6	670	4	9	14	20	40
14	P14	5.4	110	1.6	7.2	1.87	0.12	227	232	3.4	3.4	8.6	0.68	12.7	1213	7	46	53	28	38
15	P15	5.3	155	1.82	2.8	1.17	0.35	152	123	3.5	4.5	4.4	0.35	12.5	1019	13	16	28	16	39
16	P16	5.4	32	1.06	4	1.22	0.11	139	111	3.6	3.6	3.3	0.31	10.4	518	3	8	11	14	45
17	P17	5.5	17	0.77	3.9	1.08	0.15	141	121	3.3	7.4	4.6	0.37	12.5	510	5	6	11	18	33
18	P18	5.3	14	0.41	4.3	1.03	0.26	181	176	3.5	7.4	6.3	0.5	12.6	531	5	6	11	19	32
19	P19	5.9	11	2.47	8.7	1.85	0.18	202	215	3.6	2.5	6.1	0.59	10.3	699	2	12	14	28	47
20	P20	5.4	32	1.01	5.7	1.42	0.15	149	120	3.4	2.4	4	0.35	11.7	566	54	13	67	17	50
21	P21	5.5	20	0.27	6.4	1.41	0.3	177	154	3.6	3	5.1	0.43	12	577	3	4	7	18	46
22	P22	5.8	10	0.31	4.8	0.92	0.36	172	168	3.2	6.6	5.6	0.52	10.7	616	5	1	6	18	35
23	P23	5.9	18	0.64	6.8	2.81	0.51	160	127	4.7	0.5	3.2	0.27	11.8	400	3	13	16	16	67
24	P24	5.5	38	0.67	4.5	2.13	0.36	179	140	4.4	5.9	3.7	0.32	11.6	488	4	4	9	16	48
25	P25	6.1	36	1.36	6.2	1.96	0.48	210	194	3.8	1.6	5.3	0.51	10.5	737	5	7	12	18	55
26	P26	5.7	19	0.28	5.7	2.23	0.89	118	100	3.3	2.5	3.1	0.3	10.3	414	5	8	13	17	53
27	P27	5.7	9	0.4	4.9	1.19	0.37	149	132	3.2	8.8	4.4	0.41	10.8	551	4	5	9	19	37
28	P28	5.7	25	0.25	6	1.92	0.31	187	152	5.4	2.6	2.8	0.28	10	518	13	7	19	16	53
29	P29	5.8	26	0.59	6.7	2.06	0.63	241	215	4.4	1.7	4.6	0.49	9.4	808	6	17	23	19	52
30	P30	5.6	26	0.69	4.5	1.07	0.57	133	115	3.8	5.7	3.3	0.31	10.7	493	6	10	16	17	41
31	P31	5.7	28	1.13	6.3	1.17	0.13	217	201	3.3	5.9	6	0.62	9.7	940	4	9	12	22	40
32	P32	5.1	79	1	4.2	0.77	0.22	228	205	3.8	13.1	5.4	0.55	9.8	1125	7	23	30	21	29
33	P33	5.8	16	0.43	3.8	1.43	0.22	128	92	5.2	2.3	2.4	0.18	13.5	320	3	3	6	11	53
34	P34	5.9	24	0.47	6.1	2.07	0.8	122	106	3.4	1.5	3.1	0.31	10	518	4	9	12	17	56
35	P35	5.8	19	0.3	4.8	1.68	0.44	115	95	4.3	1.8	2.4	0.22	10.7	357	4	9	14	13	55
36	P36	5.6	33	0.6	6.7	1.84	0.34	178	155	4.5	3.3	3.8	0.35	11	653	6	9	15	18	52
37	P37	5.6	18	0.31	10	2.89	0.25	265	233	5	2	4.8	0.47	10.3	741	5	11	15	24	56
38	P38	5.5	61	1.73	6.6	2.05	0.14	268	253	3.5	3.9	7.2	0.71	10.1	1336	8	33	41	24	43
39	P39	5.6	23	0.84	6.4	1.14	0.16	255	225	4.4	5.5	5.1	0.51	9.9	861	2	12	14	20	42
40	P40	5.5	47	1.12	6.1	1.17	0.45	179	165	3.4	4.3	4.8	0.49	9.8	925	6	15	21	20	44
41	P41	5.5	35	0.86	7.2	1.67	0.6	240	218	4.9	1.9	4.6	0.44	10.4	692	8	20	28	20	51
42	P42	5.4	79	2.79	9.5	3.17	0.14	298	312	3.7	0.9	8.2	0.84	9.7	1171	286	179	465	28	56
43	P43	5.6	51	1.18	12.8	4.88	0.28	288	261	4	0.7	6.4	0.65	9.8	1028	5	26	32	29	66
44	P44	5.7	47	2.67	14.7	5.32	0.18	332	315	3.7	0.5	8.6	0.84	10.2	1265	6	38	44	34	67
45	P45	5.4	57	1.54	7.9	2.14	0.34	215	189	3.6	2.4	5.5	0.52	10.5	1028	6	35	41	23	52
46	P46	5.6	39	1.39	9.4	2.44	0.19	276	252	4.7	1.5	5	0.53	9.4	1045	5	17	22	26	53
47	P47	5.6	27	0.92	11.4	3.75	0.31	275	238	4.6	0.8	5.3	0.52	10.3	816	4	22	26	26	62
48	P48	5.6	53	0.96	10.9	3.91	0.23	292	248	3.8	0.7	6.9	0.65	10.8	1167	4	38	42	25	64
49	P49	5.8	28	0.65	9.3	3.07	0.35	265	243	4.7	1.1	5.2	0.52	10	753	3	13	17	22	61
50	P50	5.8	35	0.72	8.7	2.61	0.43	243	226	4.8	0.9	4.8	0.47	10.2	766	4	11	15	21	59
Rotomanu GPS coordinates	degrees, minutes
Latitude	38ᵒ34' S
Longitude	177ᵒ51' E
