# Supplementary material for: High spatial variation in population size and symbiotic performance of Rhizobium leguminosarum bv. trifolii with white clover in New Zealand pasture soils
Source: PLoS One. 2018 Feb 28;13(2):e0192607. doi: 10.1371/journal.pone.0192607 (PMC5831034; doi:10.1371/journal.pone.0192607)
Supplement: S4 Table — (XLSX) [file pone.0192607.s004.xlsx]

## Sheet: S4 Table
S4 Table: Soil physicochemical properties for the 50 soils collected from within a single field on a dairy farm, Rotomanu.
Soil	Sample name	pH	Olsen Phosphorus	Potassium	Calcium	Magnesium	Sodium	Available Nitrogen	Anaerobically Mineralisable N	Anaerobically Mineralisable N/Total N Ratio	Aluminium (CaCl2 Extractable)	Total Carbon	Total Nitrogen	C/N Ratio	Phosphorus	Ammonium-N	Nitrate-N	Mineral N (sum)	CEC	Total Base Saturation
		pH Units	mg/L	me/100g	me/100g	me/100g	me/100g	kg/ha (15cm Depth)	µg/g	ratio	mg/kg	%	%	ratio	%	mg/kg	mg/kg	mg/kg	me/100g	%
1	R1	5.6	52	0.66	8.2	0.86	0.06	302	284	4.2	0.6	7	0.67	10.4	1219	4	44	48	18	55
2	R2	5.9	63	0.67	12.7	1.01	0.07	266	273	3.8	0.6	7.6	0.72	10.5	1627	3	19	23	22	65
3	R3	5.9	56	0.21	8.9	0.56	0.06	227	209	4.5	0.9	5	0.47	10.8	1362	4	13	17	16	62
4	R4	6	42	0.17	8.4	0.48	*	191	158	3.4	0.6	4.9	0.46	10.6	1144	4	14	18	15	60
5	R5	5.8	31	0.19	6.4	0.56	0.05	180	167	4.3	1.2	4.1	0.39	10.7	908	8	12	20	15	49
6	R6	5.8	30	0.22	9.9	0.62	0.08	203	194	3.5	1.1	5.9	0.56	10.6	1174	3	25	28	19	57
7	R7	5.7	36	0.42	7	0.45	0.07	240	195	4	1.7	4.9	0.48	10.2	1122	3	18	21	15	51
8	R8	5.7	24	0.16	6.2	0.43	0.05	216	194	4.7	1.8	4.3	0.41	10.5	958	6	14	21	15	46
9	R9	5.9	23	0.18	8.5	0.47	0.05	198	177	4	1	4.7	0.44	10.7	913	6	14	19	17	54
10	R10	5.9	45	0.3	9.6	0.62	0.08	290	280	5.3	1	5.6	0.53	10.5	1377	6	27	32	18	59
11	R11	5.9	44	0.21	9.4	0.52	0.09	201	192	3.7	1.1	5.7	0.52	10.8	1302	8	25	33	18	57
12	R12	5.9	50	0.24	9	0.6	0.06	233	215	4.1	1.1	5.5	0.53	10.3	1307	5	16	21	18	55
13	R13	5.6	56	0.17	8.1	0.55	0.1	202	182	3.4	1.7	5.6	0.53	10.5	1371	7	23	30	18	51
14	R14	5.9	32	0.22	8.6	0.69	0.06	194	183	3.7	1	5.3	0.5	10.7	1137	10	15	24	17	55
15	R15	6	46	0.27	9.1	0.48	0.06	200	175	3.3	0.9	5.6	0.52	10.7	1352	9	16	24	17	57
16	R16	5.9	24	0.17	7.7	0.35	*	204	172	3.7	1.2	5.1	0.47	10.9	910	7	11	18	16	53
17	R17	5.8	24	0.52	8.9	0.5	0.09	265	256	4.5	1.6	6.1	0.57	10.6	1026	1	18	19	18	54
18	R18	5.7	29	0.16	6.1	0.45	*	183	157	3.8	2.4	4.3	0.41	10.5	849	2	10	13	15	45
19	R19	5.9	67	0.43	11.6	0.84	0.07	354	348	5.5	0.8	6.8	0.64	10.7	1582	2	22	23	22	60
20	R20	6	60	0.29	11	0.77	0.08	274	270	4.7	0.9	6.3	0.58	10.9	1683	2	16	17	20	61
21	R21	5.8	23	0.39	7.5	0.4	0.06	202	188	4.4	1.5	4.6	0.43	10.7	922	3	17	20	16	54
22	R22	5.8	28	0.19	8.4	0.44	*	205	183	4.1	1.6	4.7	0.44	10.5	969	3	12	15	17	52
23	R23	5.8	51	0.2	9.7	0.57	0.05	213	202	3.8	1.5	5.6	0.53	10.5	1389	2	16	18	19	54
24	R24	5.9	28	0.19	9.2	0.54	*	207	195	3.9	1.2	5.3	0.5	10.6	1030	2	15	17	18	56
25	R25	5.9	39	0.17	9.1	0.47	0.05	192	162	3.5	1	5	0.47	10.7	1382	3	16	19	16	59
26	R26	5.9	37	0.19	9.7	0.58	*	182	176	3.5	1.3	5.4	0.51	10.6	1225	3	16	19	18	59
27	R27	5.9	62	0.29	10.9	0.76	0.08	226	233	4.2	1.1	6	0.56	10.7	1642	4	20	24	21	58
28	R28	5.8	70	0.32	10	0.92	0.08	246	251	4.4	1.4	6.4	0.57	11.1	1704	2	18	19	21	54
29	R29	6	42	0.2	9.8	0.56	0.06	266	258	5.4	0.8	5.4	0.48	11.1	1161	3	14	17	18	58
30	R30	6	29	0.2	8	0.75	0.1	159	140	3.4	1	4.3	0.41	10.4	1026	2	17	19	16	58
31	R31	5.9	37	0.19	8.9	0.45	0.06	228	210	4.8	1.2	4.7	0.44	10.9	1098	2	15	17	17	57
32	R32	5.8	37	0.27	8.4	0.58	0.08	280	274	5.5	1.6	5.3	0.5	10.7	1303	4	20	24	17	54
33	R33	5.8	31	0.21	8.6	0.63	0.05	208	213	4.6	1.4	4.9	0.46	10.6	1049	5	17	22	17	54
34	R34	5.9	34	0.25	9.6	0.8	0.07	205	200	3.9	1	5.5	0.51	10.9	1071	5	24	29	18	59
35	R35	6.1	34	0.22	10.5	0.95	0.08	205	201	3.9	0.6	5.5	0.51	10.7	1298	2	19	21	18	64
36	R36	5.9	39	0.21	9.6	0.59	0.06	200	195	3.8	1.2	5.4	0.52	10.5	1348	2	14	16	19	56
37	R37	6.3	24	0.19	12.2	0.7	0.09	189	192	3.9	0.3	5.1	0.5	10.4	1050	3	24	26	18	71
38	R38	5.8	66	0.24	8.9	0.63	0.06	292	288	5.4	1.9	5.6	0.53	10.5	1609	3	10	13	19	52
39	R39	5.8	34	0.36	7.9	0.69	0.06	247	233	4.9	1.1	5	0.48	10.5	1074	2	17	19	17	53
40	R40	5.9	45	0.21	9.4	0.59	0.07	244	246	4.9	1.2	5.5	0.5	11	1229	3	16	19	19	55
41	R41	5.9	33	0.23	8.2	0.58	0.1	210	197	4.4	1.3	4.8	0.45	10.7	1126	4	16	20	17	54
42	R42	5.7	27	0.21	6.9	0.33	0.05	252	245	5.1	3.1	5	0.48	10.4	991	5	10	14	17	44
43	R43	5.9	54	0.32	11.7	0.78	0.06	206	215	3.6	0.8	6.4	0.6	10.7	1678	2	19	21	21	61
44	R44	5.8	31	0.17	7.7	0.42	*	232	215	4.5	1.8	4.9	0.48	10.2	1133	2	11	14	17	49
45	R45	6.1	62	0.27	11.9	0.72	0.07	280	276	4.9	0.2	5.9	0.56	10.6	1874	3	21	24	20	65
46	R46	5.8	64	0.33	11.3	1.26	0.09	310	312	5.1	0.4	6.4	0.62	10.4	1786	2	24	27	21	61
47	R47	5.8	65	0.3	9.4	0.8	0.07	283	256	4.5	0.9	6	0.56	10.6	1730	2	21	23	19	55
48	R48	5.8	46	0.21	8.3	0.48	0.07	287	266	5.1	1.8	5.5	0.52	10.6	1344	2	12	15	18	52
49	R49	5.5	29	0.69	6.7	0.46	0.2	248	211	4.2	1.7	5.4	0.5	10.7	1017	6	76	82	16	50
50	R50	5.9	38	0.18	9.2	0.55	0.06	184	169	3.4	1.3	5.3	0.5	10.5	1304	3	17	19	18	55
Rotomanu GPS coordinates	degrees, minutes
Latitude	42ᵒ37' S
Longitude	171ᵒ32' E
