# Supplementary material for: High spatial variation in population size and symbiotic performance of Rhizobium leguminosarum bv. trifolii with white clover in New Zealand pasture soils
Source: PLoS One. 2018 Feb 28;13(2):e0192607. doi: 10.1371/journal.pone.0192607 (PMC5831034; doi:10.1371/journal.pone.0192607)
Supplement: S5 Table — (XLSX) [file pone.0192607.s005.xlsx]

## Sheet: S5 Table
S5 Table: Rhizobium leguminosarum bv. trifolii population size (log MPN) and symbiotic potential values for the four datasets.
Sample name	MPN (log)	Symbiotic potential
NZ1	7.40901	83.7
NZ2	6.49385	109.1
NZ3	4.89458	114.4
NZ4	5.86332	114.9
NZ5	4.92717	89.4
NZ6	4.35579	104.3
NZ7	4.29138	58.7
NZ8	4.64562	75.7
NZ9	5.26828	74.2
NZ10	7.0443	84.6
NZ11	6.10579	54.9
NZ12	7.57307	60.8
NZ13	5.57334	78.4
NZ14	5.55996	60.3
NZ15	5.49036	96.6
NZ16	4.74653	126.4
NZ17	4.76143	125.4
NZ18	3.81283	109.9
NZ19	5.57223	112
NZ20	8.036	90.9
NZ21	6.38817	70.7
NZ22	6.50291	120.6
NZ23	6.67683	31.8
NZ24	6.79578	85.6
NZ25	4.69604	69.8
NZ26	7.85807	66.1
WG1	4.94369	71.1168
WG2	3.73801	138.382
WG3	3.65317	67.1374
WG4	2.4527	59.1784
WG5	3.85157	44.801
WG6	2.16462	63.543
WG7	3.70523	120.411
WG8	3.53502	45.8647
WG9	3.6618	105.905
WG10	3.99357	126.261
WG11	3.75083	50.2659
WG12	4.30122	73.6842
WG13	3.93614	97.3042
WG14	4.50527	68.8979
WG15	5.8231	85.8793
WG16	4.02631	-1.79718
WG17	3.10166	142.619
WG18	2.81527	65.2118
WG19	2.93856	43.6457
WG20	3.55112	70.6033
P1	3.29	29.66
P2	3.58	43.35
P3	3.55	134.79
P4	2.05	16.16
P5	2.03	-13.88
P6	3.49	31.56
P7	2.05	3.8
P8	2.98	62.93
P9	2.69	0.49
P10	3.24	44.87
P11	4.19	89.92
P12	4.45	12.74
P13	2.38	103.61
P14	2.01	44.11
P15	2.33	131.37
P16	3.01	71.86
P17	2.9	83.08
P18	2	29.66
P19	3.18	93.35
P20	1.99	24.9
P21	2.02	44.3
P22	4.06	85.17
P23	3.78	89.16
P24	1.98	55.89
P25	2.75	52.47
P26	4.51	61.03
P27	2.01	58.94
P28	3.51	71.1
P29	4.43	66.73
P30	2.41	49.62
P31	3.32	52.47
P32	2.39	36.31
P33	3.38	106.46
P34	3.84	51.14
P35	4.8	64.26
P36	3.92	93.92
P37	5.8	94.3
P38	3.54	65.78
P39	3.99	40.49
P40	2.06	89.73
P41	2.78	81.18
P42	4.08	79.09
P43	5.25	112.17
P44	4.53	131.94
P45	4.26	135.17
P46	4.26	81.75
P47	3.62	131.07
P48	4.04	132.32
P49	5.14	51.33
P50	5.05	116.73
R1	3.36	52.51
R2	2.21	37.47
R3	3.28	33.67
R4	3.88	29.36
R5	3.18	37.47
R6	3.5	54.91
R7	2.84	51.1
R8	3.26	14.83
R9	4.43	45.69
R10	2.99	39.68
R11	3.52	38.48
R12	3.43	50.5
R13	4.3	73.05
R14	3.35	65.73
R15	3.63	84.07
R16	3.88	74.75
R17	3.01	59.12
R18	3.21	72.55
R19	3.54	64.33
R20	3.51	82.46
R21	3.8	51.2
R22	3.47	72.24
R23	3.77	56.71
R24	3.42	37.98
R25	3.34	98.7
R26	3.78	79.16
R27	3.53	86.47
R28	3.41	63.13
R29	3.65	78.56
R30	3.22	87.27
R31	3.52	86.67
R32	3.4	83.87
R33	2.18	85.07
R34	3.36	65.73
R35	3.43	54.51
R36	3.43	49.2
R37	3.31	51
R38	2.99	57.21
R39	3.23	50.7
R40	3.36	59.02
R41	3.17	30.76
R42	3.37	63.43
R43	3.54	39.28
R44	3.69	57.31
R45	3.58	58.62
R46	2.5	36.27
R47	2.8	58.12
R48	3.71	60.72
R49	3.78	58.32
R50	3.64	42.59
